# Supplementary material for: Machine-Learning-Accelerated Design of Ternary Carrier-Free Nanomedicine for Intranasal Therapy of Brain Metastatic Non-small-cell Lung Cancer
Source: Research (Wash D C). 2026 Mar 13;9:1180. doi: 10.34133/research.1180 (PMC12982895; doi:10.34133/research.1180)
Supplement: Supplementary 1 — Experimental procedures Figs. S1 to S13 Tables S1 to S5 [file research.1180.f1.zip]

Archive with 17 entries (17 files):
- Figure S10.jpg
- Figure S11.jpg
- Figure S1_ 1.jpg
- Figure S2.jpg
- Figure S3-0.jpg
- Figure S3.jpg
- Figure S4.jpg
- Figure S5.jpg
- Figure S6_ 1.jpg
- Figure S7.jpg
- Figure S8_ 1.jpg
- Figure S9.jpg
- Figure_9.jpg
- Figure_S12.jpg
- si (Anonymous)-1207.docx
- si-0128.docx
- ~$ (Anonymous)-1207.docx
